# Supplementary material for: Circulating blood eNAMPT drives the circadian rhythms in locomotor activity and energy expenditure
Source: Nat Commun. 2023 Apr 8;14:1994. doi: 10.1038/s41467-023-37517-6 (PMC10082796; doi:10.1038/s41467-023-37517-6)
Supplement: Supplementary file 4 — Source Data [file 41467_2023_37517_MOESM4_ESM.zip]

Archive with 2 entries (2 files):
- Source data.xlsx
- Source data_supplementary information.xlsx
