# Supplementary material for: Circulating blood eNAMPT drives the circadian rhythms in locomotor activity and energy expenditure
Source: Nat Commun. 2023 Apr 8;14:1994. doi: 10.1038/s41467-023-37517-6 (PMC10082796; doi:10.1038/s41467-023-37517-6)
Supplement: Supplementary file 4 — Source Data [file 41467_2023_37517_MOESM4_ESM.zip › Source data.xlsx]

## Sheet: Figure 1a
Hypothalamic NAD+ contents (pmol/mg)
Animal number	ZT2	ZT6	ZT10	ZT14	ZT18	ZT22	ZT2	ZT6	ZT10	ZT14	ZT18	ZT22
1	321.45	249.87	270.65	337.1	437.97	317.95	274.61	256.8	341.52	400.51	485.2	299.17
2	273.53	228.1	239.66	294.65	337.12	333.14	347.62	295.51	257.63	440.91	453.24	258.61
3	288.5	295.57	228.67	321.67	432.29	274.1	307.64	261.63	220.7	301.96	463.15	307.97
4	299.69	271.5	235.4	275.31	380.1	251.23	251.35	269.15	228.6	336.51	386.97	286.99
5	359.98	250.14	230.71	339.87	378.99	244.52	320.61	259.75	393.87	372.1	321.4	238.67

## Sheet: Figure 1b
Hypothalamic NAD+ (pmol/mg)
Animal number	ZT2	ZT6	ZT10	ZT14	ZT18	ZT22
1	208.647	327.678	245.26	336.6	459.946	356.776
2	255.45	305.856	236.658	242.546	364.916	416.888
3	293.292	271.73	274.815	305.451	363.481	474.051
4	237.825	291.201	228.587	359.176	422.455	410.972
5	300.491	287.375	288.112	334.253		324.517

## Sheet: Figure 1c
Hypothalamic tissue western blotting
Group	Animal number	iNAMPT - band intensity	β-ACTIN - band intensity	iNAMPT/β-ACTIN
ZT2	1	59636.2	29859.3	1.99724
	2	72151	30933.2	2.33248
	3	77648.5	30482.3	2.54733
ZT6	1	70910	30404.8	2.3322
	2	57164.7	30081.3	1.90034
	3	64741.4	30073.9	2.15275
ZT10	1	40336.4	31225.3	1.29179
	2	34578.8	30299	1.14125
	3	31007.3	31546.7	0.982902
ZT14	1	16514.3	31868.3	0.518206
	2	16897.8	31158.5	0.542318
	3	15301.5	28939.4	0.528744
ZT18	1	20680.8	30705.5	0.673522
	2	47449.1	30918.9	1.53463
	3	39349.8	32348.8	1.21642
ZT22	1	54778.9	32792	1.6705
	2	38160.9	32837.1	1.16213

## Sheet: Figure 1d
Blood tissue western blotting
Group	Animal number	eNAMPT - band intensity	Transferrin - band intensity	eNAMPT/Transferrin
ZT2	1	39528.9	35877.2	1.10178
	2	32433	35958.7	0.901954
	3	28075.3	36843.7	0.76201
ZT6	1	17597.7	33762.8	0.521215
	2	24857.7	33544.2	0.741042
	3	5151.63	41866.5	0.123049
ZT10	1	7408.2	35938.7	0.206135
	2	10765.3	30374.7	0.354416
	3	23077	35170.9	0.656138
ZT14	1	22886.5	32036.8	0.71438
	2	12492.3	38934.9	0.320852
	3	27474.8	39528	0.695071
ZT18	1	48513.5	36351	1.33459
	2	42163.5	35584.1	1.1849
	3	35777	34118.4	1.04861
ZT22	1	25832.8	34212.1	0.755078
	2	37011.1	33847.6	1.09346

## Sheet: Figure 1e
Liver tissue western blotting
Group	Animal number	iNAMPT - band intensity	β-ACTIN - band intensity	iNAMPT/β-ACTIN
ZT2	1	14976.3	33315.2	0.449534
	2	13290.7	28580.4	0.465028
	3	13969.7	29463.7	0.474131
ZT6	1	28503.2	28508.8	0.999805
	2	30230.1	32936	0.917844
	3	23458.1	40102.8	0.584948
ZT10	1	12624.2	29974.9	0.421159
	2	10146.7	30498.7	0.332694
	3	19617.9	28563	0.686827
ZT14	1	32907.8	29116.8	1.1302
	2	33604.2	28846.9	1.16492
	3	32867	30336.2	1.08343
ZT18	1	41544.3	30174.8	1.37679
	2	54448.7	30489.5	1.78582
	3	56861.8	33761.1	1.68424
ZT22	1	50919.9	41814.8	1.21775
	2	50827.4	59556.6	0.85343

## Sheet: Figure 1f
Adipose tissue western blotting
Group	Animal number	iNAMPT - band intensity	β-ACTIN - band intensity	iNAMPT/β-ACTIN
ZT2	1	40670.2	21133.3	1.92446
	2	38473.6	39615.1	0.971184
	3	36017.7	36730.6	0.980592
ZT6	1	36675.2	39032.9	0.939597
	2	38033	26030.6	1.46109
	3	33930.4	20456.5	1.65866
ZT10	1	41271	22197.9	1.85923
	2	38251.3	30118.2	1.27004
	3	29840	25606.4	1.16533
ZT14	1	33095.9	22472	1.47276
	2	28695.8	24578.6	1.16751
ZT18	1	28193.2	36120.1	0.780539
	2	23565.4	32849.4	0.717377
	3	31468.4	29042.9	1.08351
ZT22	1	31631.3	31272.7	1.01147
	2	15299.8	35520.2	0.430735
	3	33081.3	43245.6	0.764964

## Sheet: Figure 1g
Leukocyte RT-qPCR
Group	Animal number	Nampt (Cycle Threshold)	Gapdh (Cycle Threshold)	Nampt/Gapdh
ZT2	1	29.499	21.516	0.985483
	2	29.8137	21.8452	0.995467
	3	29.747	21.8122	1.01905
ZT6	1	29.672	21.3252	0.765837
	2	30.2375	21.8881	0.764511
	3	30.29	22.1721	0.897545
ZT10	1	28.9302	23.7037	6.65955
	2	30.0068	24.5012	5.48799
	3	30.478	25.1506	6.21
ZT14	1	28.5498	23.0584	5.5425
	2	28.6629	23.1478	5.45218
	3	28.8323	23.1965	5.01457
ZT18	1	29.0733	21.6769	1.47999
	2	28.9524	21.5335	1.45703
	3	29.0274	21.5693	1.41801
ZT22	1	29.2018	21.4373	1.14667
	2	29.7411	21.8179	1.02725
	3	29.847	21.6773	0.865854

## Sheet: Figure 1i
Normal cycle
Group	Animal number	Blood NAMPT (ng/ml)
ZT6	1	4.26
	2	15.9
	3	13.5
	4	22.2
	5	2.1279
	6	7.9474
	7	6.748
	8	11.102
ZT18	1	40
	2	72.72
	3	79.9
	4	226.9
	5	12.88
	6	29.36
	7	31.448
Food shift
Group	Animal number	Blood NAMPT (ng/ml)
ZT6	1	13.42
	2	2.15
	3	19.25
	4	18.16
	5	16.51
	6	8.73
	7	10.19
ZT18	1	4.96
	2	11.98
	3	7.93
	4	18.7
	5	7.03
	6	2.74
	7	5.42
Light shift
Group	Animal number	Blood NAMPT (ng/ml)
ZT6	1	30.305
	2	10.27
	3	12.2
	4	69.89
	5	41.4946
	6	19.443
	7	63.5534
	8	83.735
ZT18	1	27.53
	2	73.775
	3	330.38
	4	89.725
	5	223.305
	6	94.5392
	7	91.939
	8	61.4099

## Sheet: Figure 1j
Normal cycle
Group	Animal number	Hypothalamic NAD+ (pmol/mg)
ZT6	1	280.751
	2	322.471
	3	278.451
	4	289.68
	5	255.193
ZT18	1	322.089
	2	440.195
	3	426.706
	4	303.314
	5	433.161
Food shift
Group	Animal number	Hypothalamic NAD+ (pmol/mg)
ZT6	1	496.681
	2	353.751
	3	294.926
	4	227.642
	5	250.873
ZT18	1	319.238
	2	261.538
	3	336.766
	4	257.587
	5	278.727
Light shift
Group	Animal number	Hypothalamic NAD+ (pmol/mg)
ZT6	1	255.119
	2	399.804
	3	320.846
	4	435.981
	5	221.951
ZT18	1	352.744
	2	370.906
	3	437.356
	4	327.288
	5	449.255

## Sheet: Figure 2b
Locomotor activity (counts/h)
		Day 1												Day 2																								Day 3
Group	Animal Number	ZT13	ZT14	ZT15	ZT16	ZT17	ZT18	ZT19	ZT20	ZT21	ZT22	ZT23	ZT24	ZT1	ZT2	ZT3	ZT4	ZT5	ZT6	ZT7	ZT8	ZT9	ZT10	ZT11	ZT12	ZT13	ZT14	ZT15	ZT16	ZT17	ZT18	ZT19	ZT20	ZT21	ZT22	ZT23	ZT24	ZT1
Control	1	6419.29	3556.71	5178.43	4723.86	4389.07	2122.36	3221.93	2690.57	2435.64	6818.57	5206.07	476.071	1127.21	2733.57	1111.86	2767.36	930.643	2690.57	992.071	1538.79	1219.36	2576.93	4253.93	2684.43	3258.79	4693.14	807.786	4035.86	1025.86	875.357	1145.64	589.714	215	2002.57	448.429	2865.64	1814.74
	2	3283.36	4192.5	3350.93	7239.36	4819.07	909.143	5064.79	5175.36	3636.57	4561.07	3304.86	847.714	1931.93	1243.93	961.357	325.571	629.643	1637.07	976.714	2361.93	2549.29	3962.14	5731.29	5657.57	6821.64	3295.64	3234.21	2067.07	638.857	678.786	439.214	660.357	872.286	1557.21	528.286	721.786	2413.91
	3	6668.07	6735.64	8664.5	7009	6867.71	1532.64	9647.36	3529.07	5580.79	1250.07	549.786	4493.5	2911.71	1713.86	1492.71	1299.21	583.571	1707.71	629.643	3034.57	2217.57	3366.29	5110.86	4008.21	6625.07	3022.29	4100.36	347.071	1759.93	261.071	3956	230.357	3645.79	267.214	153.571	104.429	100.648
	4	5826.5	7300.79	8649.14	10789.9	8553.93	5669.86	2097.79	7033.57	1747.64	6575.93	1618.64	3529.07	546.714	2285.14	872.286	3387.79	371.643	2908.64	1925.79	712.571	2070.14	2831.86	5018.71	7930.43	8265.21	592.786	6431.57	1996.43	1732.29	4386	497.571	1293.07	1683.14	414.643	2509.36	718.714	1623.13
	5	3271.07	2623	5021.79	4763.79	2530.86	2632.21	2263.64	402.357	519.071	3246.5	1136.43	2156.14	970.571	2346.57	316.357	694.143	918.357	436.143	377.786	1541.86	1904.29	2150	3713.36	5958.57	5553.14	1867.43	1993.36	6597.43	414.643	3092.93	248.786	804.714	1038.14	976.714	2607.64	187.357	662.72
FK866 3.3mg/kg	1	3366.29	5657.57	5915.57	3501.43	4868.21	5795.79	531.357	2537	3799.36	2365	3602.79	2042.5	3102.14	1283.86	1050.43	1769.14	1348.36	1446.64	737.143	1618.64	562.071	5347.36	5666.79	6317.93	6634.29	2583.07	4714.64	2518.57	2447.93	3412.36	2168.43	1529.57	436.143	2561.57	783.214	2675.21	721.786
	2	2592.29	2641.43	2770.43	4554.93	405.429	3000.79	5147.71	1032	248.786	1283.86	4278.5	838.5	856.929	2911.71	651.143	703.357	1167.14	2300.5	297.929	2537	675.714	3289.5	3593.57	4653.21	2838	3096	1987.21	1271.57	261.071	2423.36	310.214	1452.79	1105.71	660.357	881.5	1204	1716.69
	3	1274.64	817	1895.07	3584.36	734.071	1194.79	813.929	675.714	810.857	531.357	1204	743.286	1425.14	1360.64	1474.29	340.929	2088.57	912.214	1204	746.357	1268.5	939.857	2844.14	2189.93	835.429	1446.64	2512.43	2266.71	1996.43	939.857	1075	1127.21	1670.86	448.429	1293.07	998.214	877.247
	4	4951.14	5113.93	758.643	5937.07	942.929	2828.79	4886.64	2807.29	2285.14	4103.43	3830.07	881.5	3274.14	2024.07	1081.14	2214.5	1802.93	1680.07	958.286	1498.86	1121.07	4616.36	11078.6	5504	1544.93	4905.07	6367.07	1087.29	1578.71	3925.29	294.857	1047.36	1342.21	1032	1406.71	519.071	6265.01
FK866 8mg/kg	1	1274.64	817	1895.07	3584.36	734.071	1194.79	813.929	675.714	810.857	531.357	1204	743.286	1425.14	1360.64	1474.29	340.929	2088.57	912.214	1204	746.357	860	1861.29	1268.5	589.714	2942.43	1523.43	1563.36	1047.36	2669.07	374.714	1394.43	681.857	1713.86	691.071	3470.71	629.643	3369.36
	2	2592.29	2641.43	2770.43	4554.93	405.429	3000.79	5147.71	1032	248.786	1283.86	4278.5	838.5	856.929	2911.71	651.143	703.357	1167.14	2300.5	297.929	2537	703.357	1861.29	1268.5	589.714	2942.43	1523.43	1563.36	1047.36	2669.07	374.714	1394.43	681.857	1713.86	691.071	3470.71	626.571	3881.81
	3	1084.21	881.5	2638.36	1532.64	1397.5	2159.21	678.786	3682.64	1419	1557.21	1704.64	863.071	2675.21	374.714	1382.14	675.714	1735.36	1053.5	3096	657.286	4020.5	3913	4045.07	5912.5	4496.57	1548	1723.07	1965.71	1007.43	1231.64	1348.36	1194.79	3117.5	396.214	1867.43	1462	1604.23
	4	3117.5	2196.07	654.214	1182.5	1081.14	669.571	4905.07	2411.07	1068.86	307.143	2469.43	1581.79	829.286	2444.86	838.5	4530.36	512.929	2180.71	2914.79	608.143	1397.5	1133.36	4662.43	3206.57	2067.07	4994.14	5878.71	749.429	3139	218.071	1581.79	896.857	4533.43	534.429	924.5	1815.21	1383.32
	5	2613.79	1262.36	5393.43	1735.36	1864.36	1216.29	2675.21	365.5	820.071	4266.21	2208.36	2275.93	1071.93	3550.57	2165.36	878.429	1016.64	924.5	2196.07	3704.14	1495.79	4822.14	2718.21	2859.5	5927.86	2309.71	6446.93	2494	3820.86	1916.57	1529.57	2116.21	1818.29	1594.07	2045.57	1833.64	1847.82
Group	Animal number	Day Time LMA (AUC)	Night Time LMA (AUC)
Control	1	24970	64560
	2	28209	65898
	3	26670	83615
	4	31400	96641
	5	21174	54220
FK866 3.3mg/kg	1	29060	73427
	2	24068	44388
	3	16521	29753
	4	38350	61642
FK866 8mg/kg	1	15104	32029
	2	17361	45884
	3	29006	39684
	4	25536	46511
	5	27791	58326

[truncated: 36 more sheets: Figure 2c, Figure 2d, Figure 2f, Figure 2g, Figure 2h, Figure 2i, Figure 2j, Figure 2k, Figure 3b, Figure 3c, Figure 3d, Figure 3f, Figure 3g, figure 3h, Figure 4a, Figure 4b, Figure 4c, Figure 4d, Figure 4e, Figure 4f …]
