# Supplementary material for: Circulating blood eNAMPT drives the circadian rhythms in locomotor activity and energy expenditure
Source: Nat Commun. 2023 Apr 8;14:1994. doi: 10.1038/s41467-023-37517-6 (PMC10082796; doi:10.1038/s41467-023-37517-6)
Supplement: Supplementary file 4 — Source Data [file 41467_2023_37517_MOESM4_ESM.zip › Source data_supplementary information.xlsx]

## Sheet: Supple Figure 1
Hypothalamic ARC punch biopsy tissue NAD+ contents (pmol/mg)
Animal number	ZT2	ZT6	ZT10	ZT14	ZT18	ZT22
1	212.423	245.399	229.871	264.032	392.131	327.668
2	244.729	189.67	218.592	315.468	332.454	287.243
3	231.031	191.44	320.874	298.296	402.312	320.219

## Sheet: Supple Figure 2
Hypothalamic tissue western blotting							Liver tissue western blotting
Group		Animal number	iNAMPT - band intensity	β-ACTIN - band intensity	iNAMPT/β-ACTIN		Group		Animal number	iNAMPT - band intensity	β-ACTIN - band intensity	iNAMPT/β-ACTIN
Normal cycle	ZT6	1	24823.8	44048.2	0.56356		Normal cycle	ZT6	1	15781.3	20261.2	0.778895
		2	23390.9	43999.5	0.531617				2	28022.1	24753.1	1.13207
		3	20863	46241.9	0.451172				3	21555.3	22448	0.960233
		4	20029.4	43964.7	0.45558				4	22363	26937.5	0.830181
		5	20428	39216.7	0.520902				5	26354.5	39250.8	0.671439
	ZT18	1	9016	37407.5	0.241021			ZT18	1	67321	41453.2	1.62403
		2	8576	33392.6	0.256824				2	67101.7	42612.1	1.57471
		3	14220.5	40923.1	0.347492				3	67813.6	36714.5	1.84705
		4	7146.19	34949.9	0.204469				4	63269.5	30764.1	2.0566
		5	5181.17	30655.8	0.169011		Group		Animal number	iNAMPT - band intensity	β-ACTIN - band intensity	iNAMPT/β-ACTIN
Group		Animal number	iNAMPT - band intensity	β-ACTIN - band intensity	iNAMPT/β-ACTIN		Food shift	ZT6	1	40909.1	43747.7	0.935116
Food shift	ZT6	1	20334	29547.1	0.688189				2	33182.3	39416.5	0.841839
		2	25466.7	33380	0.762932				3	40626.7	39543.5	1.02739
		3	32738.2	35518.4	0.921725				4	41677.3	41620.2	1.00137
		4	28088.3	36381.3	0.772055			ZT18	1	32414.5	45016.4	0.72006
		5	30738.4	34903.3	0.880674				2	31177.5	41572.1	0.749962
	ZT18	1	30200.3	33053.9	0.913669				3	34265.5	40532.7	0.845378
		2	29336.7	33160.1	0.884697				4	28313.7	41251.7	0.686363
		3	26262.7	35291.1	0.744174				5	30602.6	38427.2	0.796379
		4	30826.5	41329.1	0.745879		Group		Animal number	iNAMPT - band intensity	β-ACTIN - band intensity	iNAMPT/β-ACTIN
		5	41854.5	39179.2	1.06829		Light shift	ZT6	1	11193.9	40985.5	0.273118
Group		Animal number	iNAMPT - band intensity	β-ACTIN - band intensity	iNAMPT/β-ACTIN				2	16815.6	38788	0.433526
Light shift	ZT6	1	33009.8	47327.1	0.697482				3	16900.6	37864	0.446349
		2	30571.1	50681.5	0.6032				4	16685.7	39167.8	0.426006
		3	34457.6	50740	0.679102				5	13779.3	41861.7	0.329164
		4	34338.7	47620.3	0.721094			ZT18	1	58787.6	38865.6	1.51259
		5	23724.2	46352.4	0.511822				2	58641.8	42246.2	1.38809
	ZT18	1	19987.8	45498.7	0.439304				3	35848.3	37489.9	0.956211
		2	26201.4	46929.7	0.558312				4	27768.7	32372	0.857799
		3	24654.2	47316.3	0.521051
		4	29414.6	42135.2	0.6981
		5	21246.6	42110.5	0.504545

## Sheet: Supple Figure 3
Group	Animal number	Day Time Food intake (g)	Night Time Food intake (g)
Control	1	1.14	1.56
	2	0.75	2.03
	3	0.41	3.18
	4	0.33	3.54
FK866 3.3mg/kg	1	1.32	2.99
	2	0.95	4.52
	3	0.32	5.97
	4	0.21	7.74
FK866 8mg/kg	1	1.72	2.88
	2	1.35	6.78
	3	0.85	4.72
	4	0.58	2.19

## Sheet: Supple Figure 4
Plasma NAMPT activity (OD 450 nm/mg)
Group	Animal number	ZT2	ZT6	ZT10	ZT14	ZT18	ZT22
Saline	1	8.4	3.75	1.2	6.85	2.85	7.65
	2	5.4	1.15	5.9	2.35	2.5	3.5
	3	2.25	2.45	1.75	6.8	12.1	2.4
	4	4.95	6.2	1.65	2.8	7.85	3
	5	3.25	2.55	4.55	5.65	5.55	2.15
FK866	1	4.5	4.3	3.65	3.95	2.9	1.35
	2	2.85	0.9	1.1	2.55	4.7	2.05
	3	1.55	1.1	1.55	2.35	2.35	4
	4	2.9	1.3	3.95	3.8	0.7	2.05
	5	2.45	3.8	2.15	3.6	6.4	0.55
Liver NAMPT activity (OD 450 nm/mg)
Group	Animal number	ZT2	ZT6	ZT10	ZT14	ZT18	ZT22
Saline	1	0.86218	0.726889	0.66331	0.923636	1.02742	0.887609
	2	0.652265	0.743642	0.996892	0.896654	1.47556	1.00968
	3	0.448711	0.950442	0.688107	1.09423	1.36833	1.04429
	4	0.840771	0.983634	0.926316	1.07512	1.05888	0.890238
	5	0.451747	0.837202	0.589476	0.735036	1.08036	1.22737
FK866	1	0.66351	0.570598	0.629249	0.953135	0.962508	0.944759
	2	0.687734	0.881326	0.585557	0.909212	0.764301	0.637813
	3	0.448122	0.315036	0.827446	0.727965	0.796202	0.52869
	4	0.485167	0.280374	0.755043	0.768155	0.98767	0.54105
	5	0.61124	0.826894	0.736049	0.502514	0.824786	1.01762
Leukocyte NAMPT activity (OD 450 nm/mg)
Group	Animal number	ZT2	ZT6	ZT10	ZT14	ZT18	ZT22
Saline	1	0.398588	0.747393	0.705019	0.956221	0.587443	0.93122
	2	0.695288	0.397945	1.20539	1.2824	0.809336	0.507806
	3	0.3327	0.507806	0.896244	0.806478	0.801502	0.62166
FK866	1	0.396813	0.114822	0.656279	0.406531	0.27799	0.248618
	2	0.565023	0.405349	0.872747	0.405778	0.795596	0.453552
	3	0.186099	0.473057	0.537059	0.470197	0.319231	0.476555
MBH NAMPT activity (OD 450 nm/mg)
Group	Animal number	ZT2	ZT6	ZT10	ZT14	ZT18	ZT22
Saline	1	0.644092	0.720826	0.586342	0.447117	0.42274	0.519781
	2	0.860475	0.988095	0.875604	0.352534	0.563152	0.535041
	3	0.873684	1.01444	1.02563	0.647173	0.618634	0.442386
	4	0.867974	0.988095	0.656592	0.644748	0.41843	0.665495
	5	0.578716	0.744332	0.47693	0.437728	0.352039	0.661594
FK866	1	0.660697	0.958259	0.898196	0.352039	0.305243	0.571816
	2	0.572658	0.685775	0.765084	0.666161	0.429528	0.405197
	3	0.603059	0.926105	0.695446	0.516299	0.653476	0.36798
	4	0.500991	0.740771	0.816531	0.743788	0.478529	0.342589
	5	0.55562	0.764273	0.503251	0.477825	0.457143	0.339607

## Sheet: Supple Figure 5
Group	Animal number	Day Time Food intake (g)	Night Time Food intake (g)
siControl	1	0.76	2.79
	2	0.56	2.42
	3	0.38	2.12
	4	0.22	1.78
	5	0.64	2.24
siNampt	1	0.79	2.76
	2	0.83	2.85
	3	0.94	4
	4	0.65	2.84
	5	0.96	3.76
	6	0.47	2.28

## Sheet: Supple Figure 6
Group	Animal number	NAMPT activity (OD 450 nm/mg)
Hypothalamus	1	0.150482
	2	0.212104
	3	0.211526
Liver	1	0.643996
	2	0.660272
	3	0.720457
NAMPT peptide	1	2.553
	2	3.03
	3	2.73

## Sheet: Supple Figure 7
Plasma sample western blotting
Group	Animal number	iNAMPT - band intensity	Transferrin - band intensity	iNAMPT/Transferrin
ZT6	1	66081.9	35835.8	1.84402
	2	23557.8	31012	0.759634
	3	26493	35031	0.756274
	4	28964.6	35250.3	0.821683
	5	34470.3	35730.5	0.96473
ZT6+eNAMPT	1	79415.7	44597.5	1.78072
	2	67299.6	36419.1	1.84792
	3	85871.6	35317.1	2.43145
	4	81647.4	45620	1.78973
ZT18	1	80375.1	29677.6	2.70828
	2	89893.1	34643.6	2.5948
	3	62197.5	31895.4	1.95005
	4	68667.4	25601.5	2.68216

## Sheet: Supple Figure 8
Liver tissue western blotting
Group	Animal number	iNAMPT - band intensity	β-ACTIN - band intensity	iNAMPT/β-ACTIN
Saline	1	51090.8	34895.5	1.46411
	2	51802.4	46847.7	1.10576
	3	42546.3	26457.7	1.60809
NAMPT	1	49624.4	33692.1	1.47288
	2	51934.8	48008.3	1.08179
	3	60145.6	55428.4	1.0851
Liver tissue
Group	Animal number	NAMPT activity (O.D. 450 nm/mg)
Saline	1	2.33415
	2	2.07065
	3	2.00324
NAMPT	1	2.33475
	2	2.08181
	3	2.35319

## Sheet: Supple Figure 9
Hypothalamic NAD+ contents (pmol/mg)
Group	Animal number	ZT18
Saline	1	356.704
	2	241.242
	3	381.21
	4	343.735
	5	363.545
NAMPT	1	410.709
	2	392.41
	3	387.801
	4	420.854
	5	488.81
NMN	1	409.317
	2	236.284
	3	435.466
	4	436.954
	5	444.023
Liver NAD+ contents (pmol/mg)
Group	Animal number	ZT18
Saline	1	1688.67
	2	1399.83
	3	1473.72
	4	1463.68
	5	1381.12
NAMPT	1	1670.71
	2	1658.11
	3	1728.76
	4	1146.95
	5	1475.58
NMN	1	1655.77
	2	1793.79
	3	1969.92
	4	1932.97
	5	1880.99

## Sheet: Supple Figure 10
Supple Figure 10a
Group	Animal number	4h Food intake (g)
Saline	1	1.66
	2	1.7
	3	1.65
	4	1.52
NAMPT	1	1.09
	2	1.34
	3	0.93
	4	1.04
NMN	1	0.5
	2	1.26
	3	0.62
	4	0.95
Supple Figure 10b
Group	Animal number	4h Food intake (g)
Saline	1	2.08
	2	1.38
	3	2.35
	4	1.98
NAMPT	1	1.01
	2	0.87
	3	1.24
	4	1.27

[truncated: 10 more sheets: Supple Figure 11, Supple Figure 12, Supple Figure 13, Supple Figure 14, Supple Figure 15, Supple Figure 16, Supple Figure 17, Supple Figure 18, Supple Figure 19, Supple Figure 20]
